# Supplementary material for: The Encarsia flavoscutellum-group key to world species including two new species from China (Hymenoptera, Aphelinidae)
Source: Zookeys. 2017 Mar 21;(662):127–36. doi: 10.3897/zookeys.662.11809 (PMC5539363; doi:10.3897/zookeys.662.11809)
Supplement: XML Treatment for Encarsia baoshana [file zookeys.662.11809-treatment1.xml]

<!DOCTYPE tp:taxon-treatment
  PUBLIC "-//TaxonX//DTD Taxonomic Treatment Publishing DTD v0 20100105//EN" "tax-treatment-NSO.dtd">
<tp:taxon-treatment xmlns:tp="http://www.plazi.org/taxpub"><tp:treatment-meta><kwd-group><label>Taxon classification</label><kwd><named-content xmlns:xlink="http://www.w3.org/1999/xlink" content-type="kingdom">Animalia</named-content></kwd><kwd><named-content xmlns:xlink="http://www.w3.org/1999/xlink" content-type="order">Hymenoptera</named-content></kwd><kwd><named-content xmlns:xlink="http://www.w3.org/1999/xlink" content-type="family">Aphelinidae</named-content></kwd></kwd-group><mixed-citation publication-type="journal"><person-group><name><surname>Geng</surname><given-names>Hui</given-names></name><name><surname>Li</surname><given-names>Cheng-De</given-names></name></person-group><article-title>The <italic><tp:taxon-name><tp:taxon-name-part taxon-name-part-type="genus" reg="Encarsia">Encarsia</tp:taxon-name-part> <tp:taxon-name-part taxon-name-part-type="species" reg="flavoscutellum">flavoscutellum</tp:taxon-name-part></tp:taxon-name></italic>-group key to world species including two new species from China (<tp:taxon-name><tp:taxon-name-part taxon-name-part-type="order">Hymenoptera</tp:taxon-name-part></tp:taxon-name>, <tp:taxon-name><tp:taxon-name-part taxon-name-part-type="family">Aphelinidae</tp:taxon-name-part></tp:taxon-name>)</article-title><source>Zookeys</source><day>21</day><month>3</month><year>2017</year><volume>2017</volume><issue>662</issue><fpage>127</fpage><lpage>136</lpage><pub-id pub-id-type="doi">10.3897/zookeys.662.11809</pub-id></mixed-citation></tp:treatment-meta><tp:nomenclature><tp:taxon-name>
            <tp:taxon-name-part taxon-name-part-type="genus" reg="Encarsia">Encarsia</tp:taxon-name-part>
            <tp:taxon-name-part taxon-name-part-type="species" reg="baoshana">baoshana</tp:taxon-name-part>
            <object-id xmlns:xlink="http://www.w3.org/1999/xlink" content-type="zoobank" xlink:type="simple">http://zoobank.org/5CF0C496-B829-4EE0-A8B8-1931071D0D11</object-id>
          </tp:taxon-name><tp:taxon-authority>Li &amp; Geng</tp:taxon-authority><tp:taxon-status xmlns:xlink="http://www.w3.org/1999/xlink" xlink:type="simple">sp. n.</tp:taxon-status><xref ref-type="fig" rid="F1">Figs 1–7</xref><xref ref-type="fig" rid="F2">, 8–13</xref></tp:nomenclature><tp:treatment-sec sec-type="type material" id="SECID0EAAAE"><title>Type material.</title><p>Holotype. ♀ [on slide, <named-content xmlns:xlink="http://www.w3.org/1999/xlink" content-type="dwc:institutional_code" xlink:type="simple">NEFU</named-content>], CHINA, Yunnan Province, Baoshan City, Taibao Park, 4. V. 2013, Xiang-Xiang Jin, Guo-Hao Zu, Chao Zhang, ex from an unidentified aphid.</p><p>Paratypes. 2♀, 1♂ [on slides, <named-content xmlns:xlink="http://www.w3.org/1999/xlink" content-type="dwc:institutional_code" xlink:type="simple">NEFU</named-content>], same data as holotype.</p></tp:treatment-sec><tp:treatment-sec sec-type="diagnosis" id="SECID0ESAAE"><title>Diagnosis.</title><p>
            <italic>Female.</italic> Length, mesosoma plus metasoma, 0.63–0.71mm. Head with occiput dark brown. Mid lobe of mesoscutum mostly dark brown. Wings hyaline. Legs pale yellow with hind coxae pale brown. Metasoma dark brown except apex of T7 pale yellow. Frontovertex with transverse rugose sculpture. Mandibles weakly dentate, with two weak teeth and a truncation. F1 shorter than F2 and F3 respectively, with 1–2 longitudinal sensilla. Ovipositor 1.07–1.15× as long as mid tibia, and 0.84–0.89× as long as mid tibia and basitarsus combined. Length of second valvifer and third valvula combined 1.28–1.35× as long as hind tibia.</p><p>
            <italic>Male</italic>. Ocellar area brown, side lobes of mesoscutum entirely brown, mid coxae, hind coxae and femora brown. F5 and F6 partially fused. Genitalia 0.7× as long as mid tibia.</p></tp:treatment-sec><tp:treatment-sec sec-type="description" id="SECID0E5AAE"><title>Description.</title><p>
            <italic>Female.</italic> Holotype. Length, mesosoma plus metasoma, 0.71mm. Head yellowish brown, occiput, clypeus, malar sulcus, two postocellar bars and a large patch under each eye dark brown. Eyes dark red, ocelli red. Antennae pale brown. Mesosoma with posterior part of mid lobe and scutellum yellow, expanded part of side lobe with a brown patch, metanotum and propodeum yellow. Wings hyaline, venation pale brown. Legs pale yellow except last tarsi and hind coxae pale brown. Metasoma dark brown except apex of T7 pale yellow. Ovipositor with second valvifer brown, third valvula dark brown to blackish brown.</p><p>Head (Fig. <xref ref-type="fig" rid="F1">1</xref>) wider than mesosoma. Maxillary and labial palps 1-segmented. Mandibles (Fig. <xref ref-type="fig" rid="F1">2</xref>) with two weak teeth and a truncation. Eyes with fine and transparent setae. Frontovertex with robust setae. Antennal formula 1,1,3,3 (Fig. <xref ref-type="fig" rid="F1">3</xref>); F1 1.26× as long as wide, 0.83× as long as pedicel, clearly shorter than F2 and F3 respectively. F2 twice as long as wide, approximately equal to F3. Flagellum with the following numbers of longitudinal sensilla: F1:2, F2:2, F3:3, F4:4, F5:5, F6:4.</p><fig id="F1" position="float" orientation="portrait"><label>Figures 1–7.</label><caption><p>
                <italic><tp:taxon-name><tp:taxon-name-part taxon-name-part-type="genus" reg="Encarsia">Encarsia</tp:taxon-name-part> <tp:taxon-name-part taxon-name-part-type="species" reg="baoshana">baoshana</tp:taxon-name-part></tp:taxon-name></italic> sp. n., holotype ♀: <bold>1</bold> head, frontal view <bold>2</bold> mandibles <bold>3</bold> antenna <bold>4</bold> mesosoma and metasoma <bold>5</bold> fore wing <bold>6</bold> hind wing <bold>7</bold> legs (the same scale as Fig. <xref ref-type="fig" rid="F1">4</xref>). Scale bars 100 μm.</p></caption><graphic xmlns:xlink="http://www.w3.org/1999/xlink" xlink:href="zookeys-662-127-g001.jpg" position="float" orientation="portrait" xlink:type="simple" id="oo_127873.jpg"/></fig><p>Mid lobe of mesoscutum (Fig. <xref ref-type="fig" rid="F1">4</xref>) with 10 setae, each side lobe with 3 setae. Axilla with 1 robust seta centrally, towards the inner margin of the axilla. Mid lobe of mesoscutum, axillae and scutellum with reticulate sculpture. Scutellum 1.65× as wide as long, 0.75× as long as mid lobe of mesoscutum. Distance between placoid sensilla on scutellum 6.67× the maximum width of a sensillum. Distance between anterior pair of scutellar setae 1.10× as long as the distance between posterior pair. Endophragma long and rounded at apex, extending to the middle of T2. Fore wing (Fig. <xref ref-type="fig" rid="F1">5</xref>) 2.55× as long as wide, uniformly and densely setose except basal area below submarginal vein, marginal fringe 0.21× as long as width of disc, costal cell with 9 setae in a row, basal cell with four setae, submarginal vein with two setae, marginal vein with seven setae along anterior margin and 1.3× as long as submarginal vein. Hind wing (Fig. <xref ref-type="fig" rid="F1">6</xref>) 6.86× as long as wide, marginal fringe 1.07× as long as width of disc. Tarsal formula 5-5-5 (Fig. <xref ref-type="fig" rid="F1">7</xref>). Mid tibial spur 0.88× as long as corresponding basitarsus, the latter 0.29× as long as mid tibia. Hind tibia 0.88× as long as mid tibia.</p><p>Petiole smooth. T1–T4 laterally and T7 apically with scale like reticulation. T2–T7 with 1+1, 1+1, 1+1, 2+2, 1+4+1 and 4 setae, respectively. T7 1.46× as wide as long. Ovipositor exerted, apparently originating from posterior margin of T2, 1.12× as long as mid tibia, 0.87× as long as mid tibia and basitarsus combined. Third valvula 0.41× as long as second valvifer. Length of second valvifer and third valvula combined 1.32× as long as hind tibia. Third valvula 0.3× as long as ovipositor.</p><p>
            <italic>Male</italic>. Length, mesosoma plus metasoma, 0.47mm. Head (Fig. <xref ref-type="fig" rid="F2">8</xref>) and body generally brown as in female, except ocellar area brown, side lobes entirely brown, mid coxae, hind <!--PageBreak-->coxae and femora brown (Fig. <xref ref-type="fig" rid="F2">13</xref>). Morphology as for female, except the following: F5 and F6 partially fused (Fig. <xref ref-type="fig" rid="F2">9</xref>). F2 with an extensive sensorial complex. Basal cell of fore wing with 2 setae (Fig. <xref ref-type="fig" rid="F2">11</xref>). Genitalia (Fig. <xref ref-type="fig" rid="F2">10</xref>) 0.7× as long as mid tibia.</p><fig id="F2" position="float" orientation="portrait"><label>Figures 8–13.</label><caption><p>
                <italic><tp:taxon-name><tp:taxon-name-part taxon-name-part-type="genus" reg="Encarsia">Encarsia</tp:taxon-name-part> <tp:taxon-name-part taxon-name-part-type="species" reg="baoshana">baoshana</tp:taxon-name-part></tp:taxon-name></italic> sp. n., paratype ♂: <bold>8</bold> head, frontal view <bold>9</bold> antenna <bold>10</bold> mesosoma and metasoma <bold>11</bold> fore wing <bold>12</bold> hind wing <bold>13</bold> legs (the same scale as Fig. <xref ref-type="fig" rid="F2">10</xref>). Scale bars 100 μm.</p></caption><graphic xmlns:xlink="http://www.w3.org/1999/xlink" xlink:href="zookeys-662-127-g002.jpg" position="float" orientation="portrait" xlink:type="simple" id="oo_127874.jpg"/></fig></tp:treatment-sec><tp:treatment-sec sec-type="host" id="SECID0ERGAE"><title>Host.</title><p>An unidentified aphid (<tp:taxon-name><tp:taxon-name-part taxon-name-part-type="order">Hemiptera</tp:taxon-name-part></tp:taxon-name>, <tp:taxon-name><tp:taxon-name-part taxon-name-part-type="family">Aphididae</tp:taxon-name-part></tp:taxon-name>, <tp:taxon-name><tp:taxon-name-part taxon-name-part-type="subfamily">Hormaphidinae</tp:taxon-name-part></tp:taxon-name>).</p></tp:treatment-sec><tp:treatment-sec sec-type="variation" id="SECID0EGHAE"><title>Variation.</title><p>
            <italic>Female</italic>. Length, mesosoma plus metasoma, 0.63–0.71mm. Mid lobe of mesoscutum with 10–11 setae. Mid tibial spur 0.81–0.88× as long as corresponding basitarsus. Basal cell with 3–4 setae, marginal vein with 6–8 setae along anterior margin.</p></tp:treatment-sec><tp:treatment-sec sec-type="etymology" id="SECID0EOHAE"><title>Etymology.</title><p>The specific name is derived from the collection locality name.</p></tp:treatment-sec><tp:treatment-sec sec-type="discussion" id="SECID0ETHAE"><title>Discussion.</title><p>
            <italic><tp:taxon-name><tp:taxon-name-part taxon-name-part-type="genus" reg="Encarsia">Encarsia</tp:taxon-name-part> <tp:taxon-name-part taxon-name-part-type="species" reg="baoshana">baoshana</tp:taxon-name-part></tp:taxon-name></italic> sp. n. is close to <italic><tp:taxon-name><tp:taxon-name-part taxon-name-part-type="genus" reg="Encarsia">E.</tp:taxon-name-part> <tp:taxon-name-part taxon-name-part-type="species" reg="thoracaphis">thoracaphis</tp:taxon-name-part></tp:taxon-name></italic> (Ishii) in having a relatively longer ovipositor compared with hind tibia, and weakly dentate mandibles, but can be distinguished from the latter by the colour of legs, hyaline wings, mandi<!--PageBreak-->bles, and number of longitudinal sensilla on F1 as listed in foregoing key. Furthermore, the length of second valvifer and third valvula combined 1.28–1.35× as long as hind tibia (<italic>vs</italic> 1.5×), and anterior margin of marginal vein with 6–8 setae (<italic>vs</italic> 10–11).</p><p>The new species is also closely related to <italic><tp:taxon-name><tp:taxon-name-part taxon-name-part-type="genus" reg="Encarsia">E.</tp:taxon-name-part> <tp:taxon-name-part taxon-name-part-type="species" reg="longchuana">longchuana</tp:taxon-name-part></tp:taxon-name></italic> sp. n., and the differences were listed in the key, and also see the discussion under <italic><tp:taxon-name><tp:taxon-name-part taxon-name-part-type="genus" reg="Encarsia">E.</tp:taxon-name-part> <tp:taxon-name-part taxon-name-part-type="species" reg="longchuana">longchuana</tp:taxon-name-part></tp:taxon-name></italic> sp. n..</p></tp:treatment-sec></tp:taxon-treatment>
