# Supplementary material for: The Encarsia flavoscutellum-group key to world species including two new species from China (Hymenoptera, Aphelinidae)
Source: Zookeys. 2017 Mar 21;(662):127–36. doi: 10.3897/zookeys.662.11809 (PMC5539363; doi:10.3897/zookeys.662.11809)
Supplement: XML Treatment for Encarsia longchuana [file zookeys.662.11809-treatment2.xml]

<!DOCTYPE tp:taxon-treatment
  PUBLIC "-//TaxonX//DTD Taxonomic Treatment Publishing DTD v0 20100105//EN" "tax-treatment-NSO.dtd">
<tp:taxon-treatment xmlns:tp="http://www.plazi.org/taxpub"><tp:treatment-meta><kwd-group><label>Taxon classification</label><kwd><named-content xmlns:xlink="http://www.w3.org/1999/xlink" content-type="kingdom">Animalia</named-content></kwd><kwd><named-content xmlns:xlink="http://www.w3.org/1999/xlink" content-type="order">Hymenoptera</named-content></kwd><kwd><named-content xmlns:xlink="http://www.w3.org/1999/xlink" content-type="family">Aphelinidae</named-content></kwd></kwd-group><mixed-citation publication-type="journal"><person-group><name><surname>Geng</surname><given-names>Hui</given-names></name><name><surname>Li</surname><given-names>Cheng-De</given-names></name></person-group><article-title>The <italic><tp:taxon-name><tp:taxon-name-part taxon-name-part-type="genus" reg="Encarsia">Encarsia</tp:taxon-name-part> <tp:taxon-name-part taxon-name-part-type="species" reg="flavoscutellum">flavoscutellum</tp:taxon-name-part></tp:taxon-name></italic>-group key to world species including two new species from China (<tp:taxon-name><tp:taxon-name-part taxon-name-part-type="order">Hymenoptera</tp:taxon-name-part></tp:taxon-name>, <tp:taxon-name><tp:taxon-name-part taxon-name-part-type="family">Aphelinidae</tp:taxon-name-part></tp:taxon-name>)</article-title><source>Zookeys</source><day>21</day><month>3</month><year>2017</year><volume>2017</volume><issue>662</issue><fpage>127</fpage><lpage>136</lpage><pub-id pub-id-type="doi">10.3897/zookeys.662.11809</pub-id></mixed-citation></tp:treatment-meta><tp:nomenclature><tp:taxon-name>
            <tp:taxon-name-part taxon-name-part-type="genus" reg="Encarsia">Encarsia</tp:taxon-name-part>
            <tp:taxon-name-part taxon-name-part-type="species" reg="longchuana">longchuana</tp:taxon-name-part>
            <object-id xmlns:xlink="http://www.w3.org/1999/xlink" content-type="zoobank" xlink:type="simple">http://zoobank.org/E33CD0DD-02B1-454A-8760-6ED93E9E0574</object-id>
          </tp:taxon-name><tp:taxon-authority>Li &amp; Geng</tp:taxon-authority><tp:taxon-status xmlns:xlink="http://www.w3.org/1999/xlink" xlink:type="simple">sp. n.</tp:taxon-status><xref ref-type="fig" rid="F3">Figs 14–21</xref><!--PageBreak--></tp:nomenclature><tp:treatment-sec sec-type="type material" id="SECID0E2KAE"><title>Type material.</title><p>Holotype. ♀ [on slide, <named-content xmlns:xlink="http://www.w3.org/1999/xlink" content-type="dwc:institutional_code" xlink:type="simple">NEFU</named-content>], CHINA, Yunnan Province, Longchuan County, 27. IV. 2013, Xiang-Xiang Jin, Guo-Hao Zu, Chao Zhang, <abbrev xmlns:xlink="http://www.w3.org/1999/xlink" xlink:title="yellow pan trapping" id="ABBRID0EGLAE" xlink:type="simple">YPT</abbrev>.</p></tp:treatment-sec><tp:treatment-sec sec-type="diagnosis" id="SECID0EKLAE"><title>Diagnosis.</title><p>
            <italic>Female.</italic> Length, mesosoma plus metasoma, 0.77mm. Head with occiput above occipital foramen dark brown. Anterior half of mid lobe brown. Wings hyaline. Legs pale yellow. Metasoma dark brown except apex of T7 pale yellow. Mandibles with two weak teeth and a truncation. F1 slightly shorter than F2 and F3 respectively, with three longitudinal sensilla. Ovipositor 0.95× as long as mid tibia and basitarsus combined. Length of second valvifer and third valvula combined 1.4× as long as hind tibia.</p></tp:treatment-sec><tp:treatment-sec sec-type="description" id="SECID0ESLAE"><title>Description.</title><p>
            <italic>Female.</italic> Holotype. Length, mesosoma plus metasoma, 0.77mm. Head yellow except occiput above occipital foramen, two postocellar bars and a large patch under each eye dark brown, clypeus and malar sulcus yellowish brown. Eyes dark red, ocelli red. Antennae yellowish brown. Mesosoma yellow, with anterior half of mid lobe and a patch on expanded part of side lobe brown. Fore wings hyaline, venation pale brown. Legs mostly pale yellow except small patches on knees and extreme apex of coxae pale brown. Metasoma dark brown except apex of T7 pale yellow. Third valvulae dark brown to blackish brown.</p><p>Head (Fig. <xref ref-type="fig" rid="F3">14</xref>). Maxillary and labial palps 1-segmented. Mandibles (Fig. <xref ref-type="fig" rid="F3">15</xref>) with two weak teeth and a truncation. <abbrev xmlns:xlink="http://www.w3.org/1999/xlink" xlink:title="minimum distance between posterior ocelli" id="ABBRID0EEMAE" xlink:type="simple">POL</abbrev> approximately equal to <abbrev xmlns:xlink="http://www.w3.org/1999/xlink" xlink:title="minimum distance between a posterior ocellus and the corresponding eye margin" id="ABBRID0EIMAE" xlink:type="simple">OOL</abbrev>. Ocelli forming about an obtuse triangle. Eyes with fine and transparent setae. Frontovertex with robust setae. Antennal (Fig. <xref ref-type="fig" rid="F3">16</xref>) formula 1, 1, 3, 3; F1 1.31× as long as wide, about as long as pedicel, and 0.86× as long as F2. F2 1.69× as long as wide, approximately equal to F3. Flagellum with the following numbers of longitudinal sensilla: F1:3, F2:4, F3:4, F4:4, F5:4, F6:3.</p><fig id="F3" position="float" orientation="portrait"><label>Figures 14–21.</label><caption><p>
                <italic><tp:taxon-name><tp:taxon-name-part taxon-name-part-type="genus" reg="Encarsia">Encarsia</tp:taxon-name-part> <tp:taxon-name-part taxon-name-part-type="species" reg="longchuana">longchuana</tp:taxon-name-part></tp:taxon-name></italic> sp. n., holotype ♀: <bold>14</bold> head, frontal view <bold>15</bold> mandibles <bold>16</bold> antenna <bold>17</bold> mesosoma and metasoma <bold>18</bold> mesosoma <bold>19</bold> fore wing <bold>20</bold> hind wing <bold>21</bold> legs (the same scale as Fig. <xref ref-type="fig" rid="F3">17</xref>). Scale bars 100 μm.</p></caption><graphic xmlns:xlink="http://www.w3.org/1999/xlink" xlink:href="zookeys-662-127-g003.jpg" position="float" orientation="portrait" xlink:type="simple" id="oo_127875.jpg"/></fig><p>Mesosoma 0.77× as long as metasoma (Fig. <xref ref-type="fig" rid="F3">17</xref>). Mid lobe (Fig. <xref ref-type="fig" rid="F3">18</xref>) of mesoscutum with 10 setae, each side lobe of mesoscutum with 3 setae. Axilla with 1 robust seta centrally, towards the inner margin of the axilla. Mid lobe of mesoscutum, axillae and scutellum with reticulate sculpture. Scutellum 1.47× as wide as long, and 0.87× as long as mid lobe of mesoscutum. Distance between placoid sensilla on scutellum 6.75× the maximum width of a sensillum. Distance between anterior pair of scutellar setae 1.11× as long as the distance between posterior pair. Endophragma long and rounded at apex, extending to the anterior margin of T2. Fore wing (Fig. <xref ref-type="fig" rid="F3">19</xref>) 2.44× as long as <!--PageBreak-->wide, uniformly and densely setose except basal area below submarginal vein, marginal fringe 0.16× as long as width of disc, costal cell with 12 setae in a row, basal cell with five setae, submarginal vein with two setae, marginal vein with eight setae along ante<!--PageBreak-->rior margin and 1.14× as long as submarginal vein. Hind wing (Fig. <xref ref-type="fig" rid="F3">20</xref>) 6.3× as long as wide, marginal fringe 0.92× as long as width of disc. Tarsal formula 5-5-5 (Fig. <xref ref-type="fig" rid="F3">21</xref>). Mid tibial spur as long as corresponding basitarsus, and the latter 0.31× as long as mid tibia. Hind tibia 0.9× as long as mid tibia.</p><p>Petiole smooth. T1–T4 laterally and T7 apically with scale like reticulation. T2–T7 with 1+1, 1+1, 1+1, 2+2, 1+4+1 and 4 setae, respectively. T7 1.46× as wide as long. Ovipositor exerted, apparently originating from posterior margin of T2, 1.24× as long as mid tibia, and 0.95× as long as mid tibia and basitarsus combined. Third valvula 0.36× as long as second valvifer. Length of second valvifer and third valvula combined 1.4× as long as hind tibia. Third valvula 0.27× as long as ovipositor.</p><p>
            <italic>Male</italic>. Unknown.</p></tp:treatment-sec><tp:treatment-sec sec-type="host" id="SECID0ENPAE"><title>Host.</title><p>Unknown.</p></tp:treatment-sec><tp:treatment-sec sec-type="etymology" id="SECID0ESPAE"><title>Etymology.</title><p>The specific name is derived from the collection locality name.</p></tp:treatment-sec><tp:treatment-sec sec-type="discussion" id="SECID0EXPAE"><title>Discussion.</title><p>
            <italic><tp:taxon-name><tp:taxon-name-part taxon-name-part-type="genus" reg="Encarsia">Encarsia</tp:taxon-name-part> <tp:taxon-name-part taxon-name-part-type="species" reg="longchuana">longchuana</tp:taxon-name-part></tp:taxon-name></italic> sp. n. is closely related to <italic><tp:taxon-name><tp:taxon-name-part taxon-name-part-type="genus" reg="Encarsia">E.</tp:taxon-name-part> <tp:taxon-name-part taxon-name-part-type="species" reg="baoshana">baoshana</tp:taxon-name-part></tp:taxon-name></italic> sp. n. in having relatively longer ovipositor compared with hind tibia, similar structure of mandibles, similar coloration of legs and wings, but can be separated from the latter by the coloration of occiput and thorax, setation of hind wing, relative length of hind wing, F1, ovipositor and the third valvula as listed in the key. Furthermore, <italic><tp:taxon-name><tp:taxon-name-part taxon-name-part-type="genus" reg="Encarsia">E.</tp:taxon-name-part> <tp:taxon-name-part taxon-name-part-type="species" reg="longchuana">longchuana</tp:taxon-name-part></tp:taxon-name></italic> sp. n. with clypeus and malar sulcus yellowish brown (<italic>vs</italic> dark brown in <italic><tp:taxon-name><tp:taxon-name-part taxon-name-part-type="genus" reg="Encarsia">E.</tp:taxon-name-part> <tp:taxon-name-part taxon-name-part-type="species" reg="baoshana">baoshana</tp:taxon-name-part></tp:taxon-name></italic> sp. n.) and maximum width of outer plate of ovipositor about 1.48× as wide as minimum width (<italic>vs</italic> 1–1.27× in <italic><tp:taxon-name><tp:taxon-name-part taxon-name-part-type="genus" reg="Encarsia">E.</tp:taxon-name-part> <tp:taxon-name-part taxon-name-part-type="species" reg="baoshana">baoshana</tp:taxon-name-part></tp:taxon-name></italic> sp. n.).</p></tp:treatment-sec></tp:taxon-treatment>
