# Supplementary material for: The Encarsia flavoscutellum-group key to world species including two new species from China (Hymenoptera, Aphelinidae)
Source: Zookeys. 2017 Mar 21;(662):127–36. doi: 10.3897/zookeys.662.11809 (PMC5539363; doi:10.3897/zookeys.662.11809)
Supplement: XML Treatment for Encarsia flavoscutellum [file zookeys.662.11809-treatment3.xml]

<!DOCTYPE tp:taxon-treatment
  PUBLIC "-//TaxonX//DTD Taxonomic Treatment Publishing DTD v0 20100105//EN" "tax-treatment-NSO.dtd">
<tp:taxon-treatment xmlns:tp="http://www.plazi.org/taxpub"><tp:treatment-meta><kwd-group><label>Taxon classification</label><kwd><named-content xmlns:xlink="http://www.w3.org/1999/xlink" content-type="kingdom">Animalia</named-content></kwd><kwd><named-content xmlns:xlink="http://www.w3.org/1999/xlink" content-type="order">Hymenoptera</named-content></kwd><kwd><named-content xmlns:xlink="http://www.w3.org/1999/xlink" content-type="family">Aphelinidae</named-content></kwd></kwd-group><mixed-citation publication-type="journal"><person-group><name><surname>Geng</surname><given-names>Hui</given-names></name><name><surname>Li</surname><given-names>Cheng-De</given-names></name></person-group><article-title>The <italic><tp:taxon-name><tp:taxon-name-part taxon-name-part-type="genus" reg="Encarsia">Encarsia</tp:taxon-name-part> <tp:taxon-name-part taxon-name-part-type="species" reg="flavoscutellum">flavoscutellum</tp:taxon-name-part></tp:taxon-name></italic>-group key to world species including two new species from China (<tp:taxon-name><tp:taxon-name-part taxon-name-part-type="order">Hymenoptera</tp:taxon-name-part></tp:taxon-name>, <tp:taxon-name><tp:taxon-name-part taxon-name-part-type="family">Aphelinidae</tp:taxon-name-part></tp:taxon-name>)</article-title><source>Zookeys</source><day>21</day><month>3</month><year>2017</year><volume>2017</volume><issue>662</issue><fpage>127</fpage><lpage>136</lpage><pub-id pub-id-type="doi">10.3897/zookeys.662.11809</pub-id></mixed-citation></tp:treatment-meta><tp:nomenclature><tp:taxon-name>
            <tp:taxon-name-part taxon-name-part-type="genus" reg="Encarsia">Encarsia</tp:taxon-name-part>
            <tp:taxon-name-part taxon-name-part-type="species" reg="flavoscutellum">flavoscutellum</tp:taxon-name-part>
          </tp:taxon-name><tp:taxon-authority>Zehntner, 1900</tp:taxon-authority><tp:nomenclature-citation-list><tp:nomenclature-citation><tp:taxon-name>
                <tp:taxon-name-part taxon-name-part-type="genus" reg="Encarsia">Encarsia</tp:taxon-name-part> <tp:taxon-name-part taxon-name-part-type="species" reg="flavo-scutellum">flavo-scutellum</tp:taxon-name-part></tp:taxon-name><comment>Zehntner, 1900: 12. Neotype ♀ (<named-content xmlns:xlink="http://www.w3.org/1999/xlink" content-type="dwc:institutional_code" xlink:type="simple">USNM</named-content>), Indonesia: Java, Pasoeroean, designated by Evans, Polaszek &amp; Bennett, 1995: 34, not examined.</comment></tp:nomenclature-citation><tp:nomenclature-citation><tp:taxon-name>
                <tp:taxon-name-part taxon-name-part-type="genus" reg="Encarsia">Encarsia</tp:taxon-name-part> <tp:taxon-name-part taxon-name-part-type="species" reg="flavoscutellum">flavoscutellum</tp:taxon-name-part></tp:taxon-name><comment>: Ishida, 1926: 379; Sonan, 1944: 32; Evans, Polaszek &amp; Bennett, 1995: 34; Huang &amp; Polaszek, 1998: 1877.</comment></tp:nomenclature-citation></tp:nomenclature-citation-list></tp:nomenclature><tp:treatment-sec sec-type="material" id="SECID0E1TAE"><title>Material examined.</title><p>CHINA: 5♀, 2♂ [on slides, <named-content xmlns:xlink="http://www.w3.org/1999/xlink" content-type="dwc:institutional_code" xlink:type="simple">NEFU</named-content>], Sichuan Province, Guangyuan City, Qingchuan County, 21. VIII. 2015, Ye Chen, Chao Zhang, sweeping; 2♀ [on slides, <named-content xmlns:xlink="http://www.w3.org/1999/xlink" content-type="dwc:institutional_code" xlink:type="simple">NEFU</named-content>], Shaanxi Province, Jiange County, 18. VIII. 2015, Ye Chen, Chao Zhang, sweeping; 1♀, 1♂ [on slides, <named-content xmlns:xlink="http://www.w3.org/1999/xlink" content-type="dwc:institutional_code" xlink:type="simple">NEFU</named-content>], Henan Province, Xinyang City, Shihe District, Wusheling, 7. VIII. 2015, Hui Geng, Yan Gao, Zhi-Guang Wu, sweeping.</p></tp:treatment-sec><tp:treatment-sec sec-type="host" id="SECID0EPUAE"><title>Hosts.</title><p>
            <italic><tp:taxon-name><tp:taxon-name-part taxon-name-part-type="genus" reg="Ceratovacuna">Ceratovacuna</tp:taxon-name-part> <tp:taxon-name-part taxon-name-part-type="species" reg="lanigera">lanigera</tp:taxon-name-part></tp:taxon-name></italic> Zehntner, <italic><tp:taxon-name><tp:taxon-name-part taxon-name-part-type="genus" reg="Astegopteryx">Astegopteryx</tp:taxon-name-part> <tp:taxon-name-part taxon-name-part-type="species" reg="nipae">nipae</tp:taxon-name-part></tp:taxon-name></italic> (van der Goot) [<tp:taxon-name><tp:taxon-name-part taxon-name-part-type="order">Hemiptera</tp:taxon-name-part></tp:taxon-name>, <tp:taxon-name><tp:taxon-name-part taxon-name-part-type="family">Aphididae</tp:taxon-name-part></tp:taxon-name>, <tp:taxon-name><tp:taxon-name-part taxon-name-part-type="subfamily">Hormaphidinae</tp:taxon-name-part></tp:taxon-name>].</p></tp:treatment-sec><tp:treatment-sec sec-type="distribution" id="SECID0E1VAE"><title>Distribution.</title><p>China (Shaanxi, Sichuan, Henan [new records], Guangdong, Fujian, Taiwan), India, Indonesia.</p></tp:treatment-sec><tp:treatment-sec sec-type="discussion" id="SECID0E6VAE"><title>Discussion.</title><p>Our specimens agree with the descriptions given by Huang &amp; Polaszek (1998), except the specimens from Sichuan and Shaanxi which have the hind coxae slightly brownish.</p><!--PageBreak--></tp:treatment-sec></tp:taxon-treatment>
